# Supplementary material for: The Genomic Characterization of Equid Alphaherpesviruses: Structure, Function, and Genetic Similarity
Source: Vet Sci. 2025 Mar 3;12(3):228. doi: 10.3390/vetsci12030228 (PMC11945689; doi:10.3390/vetsci12030228)
Supplement: Supplementary file 1 [file vetsci-12-00228-s001.zip]

Archive with 3 entries (3 files):
- Figure S1-EHV-9 genome-Revised.pdf
- Supplementary Table S1-revised.pdf
- Supplementary Table S2-revised.pdf
